# Supplementary material for: New Library of Iodo-Quinoline Derivatives Obtained by an Alternative Synthetic Pathway and Their Antimicrobial Activity
Source: Molecules. 2024 Feb 7;29(4):772. doi: 10.3390/molecules29040772 (PMC10891861; doi:10.3390/molecules29040772)
Supplement: Supplementary file 1 [file molecules-29-00772-s001.zip]

Archive with 1 entries (1 files):
- molecules-2844158-supplementary.pdf
